# Supplementary material for: Nurses’ Performance on the Genomic Nursing Inventory: A Cross-Sectional Study in Crete, Greece
Source: Nurs Rep. 2025 Mar 31;15(4):121. doi: 10.3390/nursrep15040121 (PMC12029944; doi:10.3390/nursrep15040121)
Supplement: Supplementary file 1 [file nursrep-15-00121-s001.zip]

Archive with 1 entries (1 files):
- nursrep-3501858-supplementary.pdf
